# Supplementary material for: Experimental and Theoretical Studies of Dissociative Electron Attachment to Metabolites Oxaloacetic and Citric Acids
Source: Int J Mol Sci. 2021 Jul 18;22(14):7676. doi: 10.3390/ijms22147676 (PMC8303309; doi:10.3390/ijms22147676)
Supplement: Supplementary file 1 [file ijms-22-07676-s001.zip]

Archive with 1 entries (1 files):
- ijms-1270893-supplementary.pdf
